# Supplementary material for: Anti-GD2 mAb and Vorinostat synergize in the treatment of neuroblastoma
Source: Oncoimmunology. 2016 Mar 28;5(6):e1164919. doi: 10.1080/2162402X.2016.1164919 (PMC4938306; doi:10.1080/2162402X.2016.1164919)
Supplement: KONI_A_1164919_s02.zip [file koni-05-06-1164919-s001.zip]

Archive with 5 entries (5 files):
- 2015ONCOIMM0693R-f11-z-bw.pptx
- 2015ONCOIMM0693R-f10-z-bw.pptx
- 2015ONCOIMM0693R-f09-z-bw.pptx
- 2015ONCOIMM0693R-f08-z-bw.pptx
- 2015ONCOIMM0693R-f07-z-bw.pptx
